# Supplementary material for: Soil Mite (Acari: Mesostigmata) Communities and Their Relationships with Some Environmental Variables in Experimental Grasslands from Bucegi Mountains in Romania
Source: Insects. 2022 Mar 14;13(3):285. doi: 10.3390/insects13030285 (PMC8953817; doi:10.3390/insects13030285)
Supplement: Supplementary file 1 [file insects-13-00285-s001.zip]

Archive with 1 entries (1 files):
- insects-1620589-supplementary.pdf
